# Supplementary material for: Higher polygenic risk for melanoma is associated with improved survival in a high ultraviolet radiation setting
Source: J Transl Med. 2022 Sep 5;20:403. doi: 10.1186/s12967-022-03613-2 (PMC9446843; doi:10.1186/s12967-022-03613-2)
Supplement: Supplementary file 2 — Additional file 2: Table 1. Cohorts used for the cutaneous melanoma susceptibility discovery meta-analysis GWAS. Table 2. Per study melanoma specific survival GWAS results. Table 3. Pigmentation loci excluded from the cutaneous melanoma susceptibility polygenic risk score. Table 4. Naevi loci excluded from the cutaneous melanoma susceptibility polygenic risk score. Table 5. Naevous count SNPs included in the naevus polygenic risk score. [file 12967_2022_3613_MOESM2_ESM.xlsx]

## Sheet: ST1
Supplementary Table 1: Cohorts used for the cutaneous melanoma susceptibility discovery meta-analysis GWAS
Study	Population	Cases	Controls
GenoMEL Phase 1	European	1075	2163
GenoMEL Phase 2	European	925	1128
MDACC	US	1924	1018
AMFS	Australian	535	427
Q-MEGA_610k	Australian	912	3777
Q-MEGA_omni	Australian	656	538
WAMHS	Australian	1237	1977
Essen-Heidelberg	German	1189	1215
MELARISK	French	511	815
Harvard	US	410	2920
NCI_CPSII+PLCO+Rose	US	171	2684
EPIGENE	Australian	773	910
Greek	Greek	1194	1279
Italy	Italian	1726	3142
Spain	Spanish	3523	3400
Michigan	US	1198	26211
BNMS	European-derived	1130	2701
23andMe*	European-derived	4824	286565
Total all Samples		23913	342870
* Self-reported melanoma rather than confirmed by clinician/pathologist. For full details of included sets see Landi 2020

## Sheet: ST2
Supplementary Table 2: Per study melanoma specific survival GWAS results
				Melanoma Institute Australia Cohort						UK Biobank						Leeds Melanoma Cohort
CHR	BP	SNP	EA/NEA	EAF	HR	95%CI		P		EAF	HR	95%CI		P		EAF	HR	95%CI		P
1	227078509	rs41309643	G/T	0.01	2.35	1.75	3.15	1.16e-08		0.02	1.36	0.77	2.39	0.286715		0.02	1.1	0.66	1.83	0.679
7	40708001	rs75682113	C/G	0.01	2	1.22	3.29	0.00628		0.02	2.63	1.81	3.81	3.44e-07		0.02	1.31	0.57	3.02	0.411

## Sheet: ST3
Supplementary Table 3: Pigmentation loci excluded from the cutaneous melanoma susceptibility polygenic risk score
CHR:BP	CHR	rsID	Genes	EA/NEA	Freq	P-value	OR	Hair	Tan
1:150,938,571	1	rs8444	Multiple	G/A	0.645	3.89 × 10−14	1.08	–	Y
1:154,994,978	1	rs76798800	ZBTB7B, ADAM15, GBA	G/T	0.753	3.86 × 10−15	0.92	–	Y
1:205,181,062	1	rs2369633	DSTYK	T/C	0.083	1.24 × 10−8	1.1	–	Y
1:63,727,542	1	rs670318	FOXD3	T/C	0.047	1.21 × 10−8	0.86	–	Y
2:38,298,139	2	rs1800440	CYP1B1	T/C	0.824	6.97 × 10−15	1.1	–	Y
3:70,014,091	3	rs149617956a	MITF	G/A	0.998	9.00 × 10−14	0.39	Y	Y
5:1,323,212	5	rs13178866a	TERT	C/T	0.554	2.59 × 10−18	0.87	Y	–
5:149,211,868	5	rs32578b,d	PPARGC1B	G/A	0.658	6.58 × 10−17	1.09	–	Y
5:33,951,693	5	rs16891982a	SLC45A2	C/G	0.122	1.96 × 10−28	0.51	Y	Y
5:90,262,612	5	rs12523094c	GPR98	T/C	0.567	1.74 × 10−6 c	1.07	Y	Y
6:1,145,265	6	rs12215602a	IRF4	G/A	0.721	7.91 × 10−9	0.94	–	Y
6:21,163,919	6	rs6914598	CDKAL1	T/C	0.683	1.18 × 10−18	0.91	–	Y
6:22,719,379	6	rs72834823	HDGFL1	T/A	0.819	1.04 × 10−12	1.1	–	Y
7:130,738,666	7	rs7778378	MKLN1	C/T	0.248	8.93 × 10−9	0.93	Y	–
7:17,134,708	7	rs117132860b	AGR3	G/A	0.981	3.83 × 10−21	0.71	–	Y
8:72,864,240	8	rs13263376c	RP11-383H13.1, MSC	G/A	0.364	2.28 × 10−8 c	0.93	–	Y
9:109,054,417	9	rs10739220	TMEM38B	C/T	0.26	1.34 × 10−18	1.1	Y	–
9:12,587,153	9	rs10960710	TYRP1	G/T	0.393	3.08 × 10−12	0.93	Y	Y
9:21,803,880	9	rs871024a	MTAP, CDKN2A	C/A	0.477	2.72 × 10−23	1.18	Y	–
11:16,041,305	11	rs7941496	SOX6	G/T	0.516	1.40 × 10−9	1.06	–	Y
11:69,380,898	11	rs4354713	CCND1	A/G	0.356	8.50 × 10−21	1.1	Y	–
11:89,017,961	11	rs1126809a	TYR	G/A	0.757	4.78 × 10−37	0.83	Y	Y
12:116,580,291	12	rs113469387	MED13L	G/A	0.907	8.76 × 10−10	0.91	Y	Y
13:113,535,949	13	rs1278768	MCF2L	G/C	0.488	6.33 × 10−12	0.94	–	Y
15:28,365,618	15	rs12913832a	OCA2	A/G	0.335	4.85 × 10−12	0.88	Y	Y
16:68,822,971	16	rs4420522	Multiple, CDH1	A/G	0.69	8.34 × 10−14	0.93	Y	–
16:89,986,117	16	rs1805007a	MC1R	C/T	0.937	5.86 × 10−52	0.57	Y	Y
19:3,540,539	19	rs12984831b	MFSD12	G/C	0.984	3.86 × 10−10	0.65	–	Y
20:32,665,748	20	rs6059655a	ASIP	A/G	0.061	2.52 × 10−42	1.45	Y	Y
21:42,743,496	21	rs408825	MX2	C/T	0.413	1.03 × 10−32	0.89	–	Y
22:38,545,942	22	rs132941	MAFF	T/C	0.549	8.80 × 10−23	1.1	–	Y
22:45,622,684	22	rs5766565	KIAA0930	A/G	0.647	1.44 × 10−9	1.06	Y	Y
22:50,722,408	22	rs79966207	PLXNB2	T/C	0.849	8.68 × 10−9	0.92	Y	–
For full details of included sets see Landi 2020
CHR- Chromosome, EA- Effect allele, NEA- Non-effect allele, Freq- Effect allele frequency, OR- Odds ratio

## Sheet: ST4
Supplementary Table 4: Naevi loci excluded from the cutaneous melanoma susceptibility polygenic risk score
CHR:BP	CHR	rsID	Genes	EA/NEA	Freq	P-value	OR
1:154,994,978	1	rs76798800	ZBTB7B, ADAM15, GBA	G/T	0.753	3.86 × 10−15	0.92
1:226,603,635	1	rs2695237	PARP1	T/C	0.628	1.53 × 10−18	1.1
2:25,778,637	2	rs12473635	DTNB	T/C	0.776	5.17 × 10−9	0.93
2:38,298,139	2	rs1800440	CYP1B1	T/C	0.824	6.97 × 10−15	1.1
3:169,493,283	3	rs3950296b	TERC	C/G	0.747	4.47 × 10−11	1.08
5:149,211,868	5	rs32578b,d	PPARGC1B	G/A	0.658	6.58 × 10−17	1.09
6:1,145,265	6	rs12215602a	IRF4	G/A	0.721	7.91 × 10−9	0.94
6:22,719,379	6	rs72834823	HDGFL1	T/A	0.819	1.04 × 10−12	1.1
7:124,396,645	7	rs4731207	POT1	G/A	0.54	2.22 × 10−15	0.93
7:130,738,666	7	rs7778378	MKLN1	C/T	0.248	8.93 × 10−9	0.93
7:17,134,708	7	rs117132860b	AGR3	G/A	0.981	3.83 × 10−21	0.71
8:72,864,240	8	rs13263376c	RP11-383H13.1, MSC	G/A	0.364	2.28 × 10−8 c	0.93
9:109,054,417	9	rs10739220	TMEM38B	C/T	0.26	1.34 × 10−18	1.1
9:110,711,586	9	rs1339759b	KLF4	C/G	0.666	5.61 × 10−19	1.1
9:134,457,580	9	rs3780269	RAPGEF1	G/A	0.691	1.92 × 10−8	0.94
9:21,803,880	9	rs871024a	MTAP, CDKN2A	C/A	0.477	2.72 × 10−23	1.18
10:105,694,301	10	rs7902587	OBFC1	C/T	0.904	2.68 × 10−23	0.86
11:108,175,462	11	rs1801516	ATM	G/A	0.856	2.22 × 10−21	1.14
11:16,041,305	11	rs7941496	SOX6	G/T	0.516	1.40 × 10−9	1.06
12:13,070,752	12	rs1056927b,c	Multiple	A/G	0.561	2.74 × 10−9 b	0.93
15:33,277,710	15	rs117648907b	FNM1	C/T	0.983	7.29 × 10−12	0.8
16:68,822,971	16	rs4420522	Multiple, CDH1	A/G	0.69	8.34 × 10−14	0.93
16:89,986,117	16	rs1805007a	MC1R	C/T	0.937	5.86 × 10−52	0.57
17:7,571,752	17	rs78378222	TP53	T/G	0.989	3.33 × 10−10	0.76
19:3,540,539	19	rs12984831b	MFSD12	G/C	0.984	3.86 × 10−10	0.65
22:38,545,942	22	rs132941	MAFF	T/C	0.549	8.80 × 10−23	1.1
22:45,622,684	22	rs5766565	KIAA0930	A/G	0.647	1.44 × 10−9	1.06
For full details of included sets see Landi 2020
CHR- Chromosome, EA- Effect allele, NEA- Non-effect allele, Freq- Effect allele frequency, OR- Odds ratio

## Sheet: ST5
Supplementary Table 5: Naevous count SNPs included in the naevus polygenic risk score
CHR	BP	rsID	EA/NEA	Freq	log OR	SE	P-value
6	396321	rs12203592	T/C	0.130659	0.1012	0.0119	1.48e-17
9	21804617	rs869330	A/G	0.47684	0.0882	0.0072	2.2e-34
9	21941315	rs74903566	A/G	0.0358177	0.1969	0.0359	4.17e-08
9	21956078	rs2027938	A/G	0.228827	-0.0621	0.0093	2.34e-11
9	22049456	rs112096783	T/C	0.979258	0.3452	0.0524	4.45e-11
9	110709587	rs10521087	A/G	0.691531	0.045	0.0077	4.38e-09
12	88949124	rs7313352	A/G	0.787388	0.055	0.0096	1.06e-08
22	38513138	rs11570750	A/G	0.0137974	-0.0432	0.0077	1.88e-08
22	38574066	rs133024	A/G	0.518771	0.0661	0.0079	4.51e-17
CHR- Chromosome, EA- Effect allele, NEA- Non-effect allele, Freq- Effect allele frequency, OR- Odds ratio
Full details in Duffy et 2018
